# Supplementary material for: Molecular Detection of Acetobacter aceti and Acetobacter pasteurianus at Different Stages of Wine Production
Source: Foods. 2025 Jan 5;14(1):132. doi: 10.3390/foods14010132 (PMC11720281; doi:10.3390/foods14010132)
Supplement: Supplementary file 1 [file foods-14-00132-s001.zip]

Archive with 1 entries (1 files):
- foods-3383419-supplementary.pdf
